# Supplementary material for: Tobacco and Alcohol Content in Top Vietnamese YouTube Music Videos: Content Analysis
Source: J Med Internet Res. 2024 Nov 8;26:e55555. doi: 10.2196/55555 (PMC11584539; doi:10.2196/55555)
Supplement: Multimedia Appendix 2 [file jmir_v26i1e55555_app2.xlsx]

## Sheet: format kappa calculation
STT MV	age_mv				name_tob			name_alc			type_music							type_MV_1			type_MV_2			type_MV_3			type_MV_4			type_MV_5			lyric_tob			lyric_alc			tob_image			tob_smk			tob_cig___1				tob_logo
	cat1	cat2	cat3		cat1	cat2		cat1	cat2		cat1	cat2	cat3	cat4	cat5	cat6		cat1	cat2		cat1	cat2		cat1	cat2		cat1	cat2		cat1	cat2		cat1	cat2		cat1	cat2		cat1	cat2		cat1	cat2		cat1	cat2	cat3_99		cat1
1	2	0	0		2	0		2	0		0	2	0	0	0	0		0	2		2	0		0	2		2	0		2	0		2	0		2	0		2	0		2	0		0	0	2		0
2	2	0	0		2	0		2	0		0	1	0	0	0	1		0	2		2	0		0	2		2	0		2	0		2	0		2	0		2	0		2	0		0	0	2		0
3	2	0	0		2	0		2	0		0	2	0	0	0	0		0	2		2	0		2	0		2	0		2	0		2	0		2	0		2	0		2	0		0	0	2		0
4	2	0	0		2	0		2	0		0	2	0	0	0	0		0	2		2	0		2	0		0	2		2	0		2	0		2	0		2	0		2	0		0	0	2		0
5	2	0	0		2	0		2	0		0	1	0	0	0	1		2	0		2	0		0	2		2	0		2	0		2	0		2	0		2	0		2	0		0	0	2		0
6	2	0	0		2	0		2	0		0	2	0	0	0	0		0	2		2	0		0	2		2	0		2	0		2	0		2	0		2	0		2	0		0	0	2		0
7	2	0	0		2	0		2	0		0	2	0	0	0	0		0	2		2	0		0	2		2	0		2	0		2	0		2	0		2	0		2	0		0	0	2		0
8	2	0	0		2	0		2	0		0	2	0	0	0	0		2	0		2	0		0	2		2	0		2	0		2	0		2	0		2	0		2	0		0	0	2		0
9	2	0	0		2	0		2	0		0	2	0	0	0	0		0	2		2	0		0	2		2	0		2	0		2	0		0	2		2	0		2	0		0	0	2		0
21	2	0	0		2	0		2	0		0	0	0	0	0	2		0	2		2	0		0	2		2	0		2	0		2	0		0	2		2	0		2	0		0	0	2		0
22	2	0	0		2	0		2	0		0	2	0	0	0	0		0	2		2	0		0	2		2	0		2	0		2	0		2	0		2	0		2	0		0	0	2		0
23	2	0	0		2	0		2	0		0	2	0	0	0	0		0	2		2	0		0	2		2	0		2	0		2	0		2	0		2	0		2	0		0	0	2		0
24	2	0	0		2	0		2	0		0	2	0	0	0	0		0	2		2	0		0	2		2	0		2	0		2	0		0	2		2	0		2	0		0	0	2		0
25	2	0	0		2	0		2	0		0	1	0	0	0	1		0	2		2	0		0	2		2	0		2	0		2	0		0	2		2	0		2	0		0	0	2		0
26	2	0	0		2	0		2	0		0	2	0	0	0	0		0	2		2	0		0	2		2	0		2	0		2	0		2	0		2	0		2	0		0	0	2		0
27	2	0	0		2	0		2	0		1	1	0	0	0	0		0	2		2	0		0	2		2	0		2	0		2	0		2	0		2	0		2	0		0	0	2		0
28	2	0	0		2	0		2	0		0	2	0	0	0	0		0	2		2	0		0	2		2	0		2	0		2	0		2	0		2	0		2	0		0	0	2		0
29	0	2	0		2	0		2	0		0	2	0	0	0	0		0	2		2	0		0	2		2	0		2	0		2	0		2	0		2	0		0	2		0	2	0		2
30	2	0	0		2	0		2	0		0	2	0	0	0	0		0	2		2	0		0	2		2	0		2	0		2	0		2	0		2	0		2	0		0	0	2		0
31	2	0	0		2	0		2	0		0	1	0	0	0	1		1	1		2	0		0	2		2	0		2	0		2	0		2	0		2	0		2	0		0	0	2		0
32	2	0	0		2	0		2	0		0	2	0	0	0	0		2	0		2	0		2	0		2	0		0	2		2	0		2	0		2	0		2	0		0	0	2		0
33	2	0	0		2	0		2	0		0	2	0	0	0	0		0	2		2	0		0	2		2	0		2	0		2	0		2	0		2	0		2	0		0	0	2		0
34	2	0	0		2	0		2	0		0	2	0	0	0	0		0	2		2	0		0	2		2	0		2	0		2	0		2	0		2	0		2	0		0	0	2		0
35	2	0	0		2	0		2	0		0	2	0	0	0	0		0	2		2	0		0	2		2	0		2	0		2	0		2	0		2	0		2	0		0	0	2		0
36	2	0	0		2	0		2	0		0	2	0	0	0	0		0	2		2	0		0	2		2	0		2	0		2	0		2	0		2	0		2	0		0	0	2		0
37	2	0	0		2	0		2	0		0	2	0	0	0	0		0	2		2	0		0	2		2	0		2	0		2	0		2	0		2	0		2	0		0	0	2		0
38	2	0	0		2	0		2	0		0	2	0	0	0	0		1	1		2	0		0	2		2	0		2	0		2	0		2	0		2	0		2	0		0	0	2		0
39	2	0	0		2	0		2	0		0	1	0	0	0	1		0	2		2	0		0	2		2	0		2	0		2	0		2	0		2	0		2	0		0	0	2		0
40	2	0	0		2	0		2	0		0	2	0	0	0	0		0	2		2	0		2	0		2	0		2	0		2	0		2	0		2	0		2	0		0	0	2		0
41	2	0	0		2	0		2	0		0	2	0	0	0	0		0	2		2	0		0	2		2	0		2	0		2	0		1	1		2	0		2	0		0	0	2		0
10	2	0	0		2	0		2	0		0	2	0	0	0	0		2	0		0	2		2	0		2	0		0	2		2	0		2	0		2	0		2	0		0	0	2		0
11	2	0	0		2	0		2	0		0	2	0	0	0	0		0	2		2	0		2	0		2	0		2	0		2	0		2	0		2	0		2	0		0	0	2		0
12	2	0	0		2	0		2	0		0	2	0	0	0	0		0	2		2	0		1	1		2	0		2	0		2	0		2	0		2	0		2	0		0	0	2		0
13	2	0	0		2	0		2	0		0	2	0	0	0	0		0	2		2	0		0	2		2	0		2	0		2	0		2	0		2	0		2	0		0	0	2		0
14	2	0	0		2	0		2	0		0	2	0	0	0	0		0	2		2	0		1	1		2	0		2	0		2	0		2	0		2	0		2	0		0	0	2		0
15	2	0	0		2	0		2	0		1	1	0	0	0	0		2	0		2	0		0	2		2	0		1	1		2	0		2	0		2	0		2	0		0	0	2		0
16	2	0	0		2	0		2	0		0	2	0	0	0	0		0	2		2	0		0	2		2	0		2	0		2	0		2	0		2	0		2	0		0	0	2		0
17	2	0	0		2	0		2	0		0	0	0	0	0	2		1	1		2	0		0	2		2	0		2	0		2	0		2	0		1	1		2	0		0	1	1		1
18	2	0	0		2	0		2	0		0	2	0	0	0	0		0	2		2	0		2	0		2	0		2	0		2	0		2	0		2	0		2	0		0	0	2		0
19	2	0	0		2	0		2	0		0	0	2	0	0	0		2	0		0	2		2	0		2	0		2	0		0	2		0	2		2	0		0	2		0	2	0		2
20	2	0	0		2	0		2	0		0	1	0	0	0	1		0	2		2	0		0	2		2	0		2	0		2	0		2	0		2	0		2	0		0	0	2		0
KAPPA index	1				1			1			0.77							0.85			1			0.9			1			0.95			1			0.95			0.95			1			0.96				0.96
http://justusrandolph.net/kappa/
[truncated: 108 more columns]
